# Supplementary material for: Resistance of storage roots of 46 sweetpotato cultivars to foot rot disease caused by Diaporthe destruens was evaluated using a laboratory test
Source: Breed Sci. 2025 Aug 20;75(4):315–24. doi: 10.1270/jsbbs.25019 (PMC13051632; doi:10.1270/jsbbs.25019)
Supplement: Supplementary file 2 — Supplemental Tables [file 75_315_s2.xlsx]

## Sheet: Suppl Table 1
Supplemental Table 1 Number of storage roots with each rot index in the field tests in 2020, 2021, and 2022.
Cultivarc			Number of storage roots with each rot index in the field testsa																				RAI in the laboratory test
			2020							2021b							2022
	Plot		0	1	2	3	4	5		0	1	2	3	4	5		0	1	2	4	5
Murasakimasari	A		78	16	34	14	3	5		24	37	8	38	5	7								3
	B		77	17	24	5	4	0		NA	NA	NA	NA	NA	NA
	C		93	12	14	2	2	8		41	7	6	37	10	7
Ayamurasaki	A		53	9	3	0	0	0		32	4	8	26	1	1		69	0	14	0	2		3.2
	B		70	3	2	2	0	0		65	8	11	8	1	1		76	0	10	1	0
	C		62	4	5	1	0	1		75	13	13	3	0	0		73	0	4	1	1
Benihayato	A									118	1	6	12	4	5								3.2
	B									146	1	3	3	0	0
	C									76	3	0	1	0	1
Suzuhokkuri	A									92	20	13	29	6	6								3.6
	B									119	10	16	17	0	6
	C									73	12	13	22	0	9
Benimasari	A		68	43	4	2	2	0		74	20	2	18	2	3								3.7
	B		43	47	2	0	0	0		50	30	10	11	1	2
	C		45	43	1	2	2	0		41	17	1	23	7	0
Okikogane	A									106	10	0	8	2	2								4
	B									110	2	0	3	0	1
	C									99	1	1	2	2	0
Benihinatad	A																112	0	1	0	0		4.7
	B																83	1	1	0	0
	C																118	0	0	0	0
Beniotome	A									NA	NA	NA	NA	NA	NA								5.2
	B									52	8	21	20	4	2
	C									42	3	15	25	2	3
Konamizuki	A		33	10	8	11	1	2		11	10	1	23	13	11								6.1
	B		28	9	3	12	1	1		8	3	9	37	7	6
	C		15	7	11	21	4	1		12	1	12	20	13	5
Beniazuma	A		41	5	11	7	2	1		21	10	12	30	4	10								6.1
	B		60	4	4	9	0	0		20	4	14	26	8	4
	C		57	4	6	8	3	3		23	10	19	17	4	4
Beniharuka	A		15	41	15	13	0	2		1	28	1	27	7	6		9	44	23	0	0		6.6
	B		34	40	1	13	1	5		9	33	2	36	9	15		16	17	23	9	1
	C		15	40	9	6	4	4		17	30	37	16	3	7		15	24	19	3	6
Konaishin	A		182	0	3	16	3	0		137	4	20	11	4	1		114	1	8	3	0		6.6
	B		160	0	4	1	1	0		120	2	20	29	7	9		117	0	3	0	0
	C		147	0	1	7	3	2		96	3	28	12	7	10		130	1	2	9	1
Koganesengan	A		68	11	10	5	2	1		34	14	5	30	18	16		47	7	13	11	4		6.7
	B		35	18	2	7	7	0		8	17	10	17	26	8		53	13	28	6	1
	C		52	15	15	9	4	3		14	14	4	35	25	19		38	8	10	2	5
Daichinoyume	A		9	3	5	32	16	5		3	1	2	8	18	12		32	23	28	11	1		7.2
	B		15	10	7	18	13	3		17	4	14	21	8	18		37	24	22	11	1
	C		21	7	24	23	28	5		15	2	5	26	7	28		28	16	34	7	2
Kokei No. 14	A		36	8	7	10	12	3		19	23	10	43	11	5		29	15	23	6	2		7.3
	B		16	31	2	9	13	1		19	7	14	34	17	12		21	13	8	3	3
	C		26	18	5	7	16	15		4	10	3	48	9	24		35	13	14	4	3
Konahomare	A		34	1	2	10	7	10		4	1	3	10	13	11								7.5
	B		15	0	3	10	8	3		6	3	7	15	14	21
	C		19	1	3	2	8	9		NA	NA	NA	NA	NA	NA
Tamayutaka	A		60	11	2	0	0	0		66	5	4	13	6	0								7.9
	B		58	15	2	1	1	0		49	24	17	25	1	1
	C		50	12	2	3	1	0		48	25	7	11	1	0
Satsumamasari	A		77	3	6	17	2	0		35	12	5	27	7	23								8.7
	B		81	2	3	7	6	6		39	9	4	20	15	22
	C		44	0	10	18	6	10		21	3	12	13	6	20
Shiroyutaka	A		85	13	12	12	0	0		79	7	6	25	6	4		76	23	12	3	1		8.9
	B		49	22	1	15	5	7		53	8	5	12	1	7		40	16	30	8	4
	C		58	27	8	15	6	7		78	0	13	4	4	1		51	16	20	3	0
Tamaakane	A		291	1	5	0	0	1		224	11	10	7	1	2		184	1	3	0	0		9
	B		287	8	0	0	0	0		225	4	3	4	1	2		203	0	0	1	0
	C		260	8	1	3	0	1		215	6	3	1	0	2		185	3	7	0	0
Michishizuku	A									66	6	19	19	12	3		115	11	14	10	1		9.2
	B									101	11	26	18	2	4		101	5	6	9	0
	C									NA	NA	NA	NA	NA	NA		94	3	17	0	0
a Rot index in 2020 and 2021 was as follows: 0, no symptom; 1, germination; 2, rotten only in root stalk; 3, less than half rotted; 4, more than half rotted; 5, rotted wholly. Rot index in 2022 was as follows: 0, no symptom; 1, germination; 2, rotted only in root stalk or less than half rotted; 4, more than half rotted; 5, rotted wholly. Rot index 2 in 2022 included rot index 3 (less than half ro…
b NA indicates that these data (plot B of ‘Murasakimasari’, plot A of ‘Beniotome’, plot C of ‘Konahomare’, and plot C of ‘Michishizuku’) were not available because the field conditions of these plots were severe due to poor drainage.
c Cultivars were sorted by RAI.
d ‘Benihinata’ is described as ‘Kyushu No. 201’ at the Kyushu Okinawa Agricultural Research Center, NARO (2023).

## Sheet: Suppl Table 2
Supplemental Table 2 Rotted area index (RAI) of short-term and long-term incubation.
	RAI means ± SE (replications)a
Cultivar	Shortb		Longb
Ayamurasaki	1.4 ± 0.6 (4)		5.6 ± 2.4 (2)
J‐Red	3.5 ± 1.8 (3)		8.3 ± 1.7 (2)
Kokei No. 14	4.9 ± 1.9 (3)		7.9 ± 3.8 (2)
Koganesengan	4.2 ± 0.6 (4)	**	12.8 ± 1.1 (2)	**
Koganemasari	9.3 ± 1.1 (4)		13.5 ± 1.7 (2)
Mean	4.7 ± 0.8 **		9.6 ± 1.2 **
a RAI incubated at 25℃ was compared between short‐term and long‐term incubation in each cultivar or all cultivars by t‐test. ** p < 0.01.
b Short, 10–11 days after inoculation (DAI). Long, 13–15 DAI.

## Sheet: Suppl Table 3
Supplemental Table 3 RAI incubated at 3 temperatures.
	RAI means ± SE
Cultivar	25℃		30℃		35℃
Ayamurasaki	4.8 ± 0.6	a	5.8 ± 0.9	a	0.3 ± 0.0	b
J‐Red	3.3 ± 0.8	a	9.5 ± 1.3	b	0.3 ± 0.1	c
Kokei No. 14	5.6 ± 1.1	a	8.2 ± 0.9	a	0.5 ± 0.0	b
Koganesengan	7.2 ± 1.1	a	10.3 ± 1.0	a	0.4 ± 0.1	b
Koganemasari	8.7 ± 1.0	a	11.3 ± 0.6	a	0.6 ± 0.1	b
All cultivars	5.9 ± 0.5	a	9.0 ± 0.5	b	0.4 ± 0.0	c
RAI means were calculated in 8 replications for each cultivar.
RAI after short‐term incubation at 25℃, 30℃, and 35℃ was compared in each cultivar or all cultivars by the Steel‒Dwass test. Results with the same letter (a, b, or c) were not significantly different (p < 0.05).

## Sheet: Supple Table 4
Supplemental Table 4 Correlation between RAI and the proportion of the plants rotted at the basal part of a stem (PRS) in the field tests.
Cultivar		RAI		PRS in the field testsa (%)
		in the					2020					2021								2022
		laboratory tests		Jul. 13	Jul. 29	Aug. 11	Aug. 24	Sep. 11	Sep. 25	Oct. 6		Jul. 5	Jul. 19	Aug. 3	Aug. 20	Sep. 2	Sep. 19	Oct. 12		Aug. 23	Sep. 20	Oct. 7	Oct. 17
Murasakimasari		3		0	4.5	9	11.2	31.5	66.3	84.3		0	1.7	10.4	37.9	56.8	73.7	96.4
Ayamurasaki		3.2		1.1	4.4	13.3	17.8	25.6	58.9	90		3.6	11.7	18.5	31	46.5	73.1	95.4		5.55556	20.8	33.3	51.4
Benihayato		3.2										0	1.1	2.3	2.3	1.1	5.7	4.6
Suzuhokkuri		3.6										0	4.5	19	20.1	23.6	30.2	43.8
Benimasari		3.7		1.1	3.4	2.2	4.5	9	16.9	56.2		3.3	10.1	19	26.9	31.4	47.3	71.8		4.2	14.1	25.5	31.8
Okikogane		4										0	0	2.2	4.4	8.9	10	17.8
Benihinatab		4.7																		0	0	2.8	5.6
Beniotome		5.2										3.4	8.5	20.3	45.7	55.9	79.6	91.5
Beniazuma		6.1		6.7	25.6	32.2	34.4	47.8	83.3	97.8		4.4	20	33.3	61.1	75.6	93.3	100
Konamizuki		6.1		12.2	26.7	50	66.7	80	93.3	100		4.4	21.1	46.7	81	92.2	95.6	100
Beniharuka		6.6		7.8	21.1	25.6	38.9	57.8	82.2	97.8		6.7	14.4	55.6	82.2	88.9	97.8	100		36.1111	72.2	84.7	91.7
Konaishin		6.6		0	1.1	2.2	8.9	13.3	20	23.3		2.2	6.7	8.9	16.9	28.1	41.8	50.5		4.2	8.3	9.7	11.1
Koganesengan		6.7		1.1	8.9	17.8	25.6	38.9	65.6	86.7		7.8	16.7	45.6	70	90	96.7	100		16.6667	59.7	83.3	88.9
Daichinoyume		7.2		20	53.3	77.8	91.1	96.7	100	100		14.4	52.2	81.1	93.3	100	100	100		50	86.1	100	100
Kokei No. 14		7.3		8.9	18.9	34.4	42.2	58.9	77.8	92.2		10	24.6	34.8	59.5	75.4	95.6	100		16.6667	38.9	56.9	70.8
Konahomare		7.5		1.1	8.9	17.8	25.6	38.9	65.6	86.7		11.7	40	80	95	100	100	100
Tamayutaka		7.9		5.6	5.6	7.8	11.1	14.4	35.6	43.3		2.2	3.3	8.9	30.3	39.3	56.2	71
Satsumamasari		8.7		3.3	5.6	13.3	21.1	36.7	57.8	70		2.2	8.9	23.3	45.6	60	77.8	96.7
Shiroyutaka		8.9		1.1	5.6	13.3	27.8	41.1	58.9	76.7		0	6.7	10	23.5	32.4	44.8	68.3		15.3	47.2	63.9	79.2
Tamaakane		9		1.1	3.3	2.2	1.1	3.3	5.6	8.9		1.2	2.3	2.3	3.5	4.7	9.4	10.6		1.38889	2.8	2.8	4.2
Michishizuku		9.2										0	1.7	1.7	11.7	23.3	36.7	76.7		5.6	16.7	29.2	38.9
Mean		6.11429		4.74	13.1267	21.26	28.5333	39.5933	59.1867	74.26		3.875	12.81	26.195	42.095	51.705	63.265	74.755		14.1535	33.3455	44.7364	52.1455
Correlation coefficientc				0.1618	0.0881	0.086	0.1297	0.0932	-0.0655	-0.2852		0.2268	0.2127	0.1694	0.1918	0.192	0.1634	0.174		0.1794	0.1903	0.1717	0.1458
a PRS in the field tests was described in Tabuchi et al. (2024) based on Kyushu Okinawa Agricultural Research Center, NARO (2023) and Kobayashi et al. (2025).
b ‘Benihinata’ is described as ‘Kyushu No. 201’ at the Kyushu Okinawa Agricultural Research Center, NARO (2023).
c No significant correlation was detected between RAI and the proportion of plants rotted at the basal stems of each cultivar in the field tests.
